# Supplementary material for: Evaluation of Porcine Gastric Mucin-Based Method for Extraction of Noroviruses from Seaweed Salad
Source: Viruses. 2025 Sep 16;17(9):1245. doi: 10.3390/v17091245 (PMC12474201; doi:10.3390/v17091245)
Supplement: Supplementary file 1 [file viruses-17-01245-s001.zip]

Archive with 1 entries (1 files):
- viruses-3810676-supplementary.pdf
